# Supplementary material for: Secretion of a foreign protein from budding yeasts is enhanced by cotranslational translocation and by suppression of vacuolar targeting
Source: Microb Cell Fact. 2014 Aug 28;13:125. doi: 10.1186/s12934-014-0125-0 (PMC4176846; doi:10.1186/s12934-014-0125-0)
Supplement: Additional file 1: — Compressed folder of plasmid sequence/map files. This ZIP archive contains 13 files corresponding to the plasmid constructs used in the study. The annotated sequences and maps are encoded in SnapGene's .dna format. These files can be opened with the free SnapGene Viewer (http://www.snapgene.com/products/snapgene_viewer/). [file 12934_2014_125_MOESM1_ESM.zip]

Archive with 14 entries (13 files):
- SnapGene Files/
- SnapGene Files/pIB4-pre-alpha-msGFP.dna
- SnapGene Files/pIB4-pre-Ost1-msGFP.dna
- SnapGene Files/pIB4-pre-Ost1-pro-alpha-msGFP.dna
- SnapGene Files/pIB4-pre-pro-alpha-msGFP.dna
- SnapGene Files/YIplac128-NLS-DsRed-Express2.dna
- SnapGene Files/YIplac204TC-pre-alpha-msGFP*-HDEL.dna
- SnapGene Files/YIplac204TC-pre-alpha-msGFP.dna
- SnapGene Files/YIplac204TC-pre-Ost1-msGFP*-HDEL.dna
- SnapGene Files/YIplac204TC-pre-Ost1-msGFP.dna
- SnapGene Files/YIplac204TC-pre-Ost1-pro-alpha-msGFP*-HDEL.dna
- SnapGene Files/YIplac204TC-pre-Ost1-pro-alpha-msGFP.dna
- SnapGene Files/YIplac204TC-pre-pro-alpha-msGFP*-HDEL.dna
- SnapGene Files/YIplac204TC-pre-pro-alpha-msGFP.dna
